# Supplementary material for: Looking at the Molecular Target of NS5A Inhibitors throughout a Population Highly Affected with Hepatitis C Virus
Source: Pathogens. 2023 May 24;12(6):754. doi: 10.3390/pathogens12060754 (PMC10302339; doi:10.3390/pathogens12060754)
Supplement: Supplementary file 1 [file pathogens-12-00754-s001.zip]

Archive with 2 entries (2 files):
- Pathogens_supplementary _figure_S1_NS5AHCV_09_02_23.pdf
- Pathogens_supplementary _table_S1_NS5AHCV_09_02.xlsx
